# Supplementary material for: Chemical Diversity of Mo5S5 Clusters with Pyrazole: Synthesis, Redox and UV-vis-NIR Absorption Properties
Source: Int J Mol Sci. 2023 Sep 9;24(18):13879. doi: 10.3390/ijms241813879 (PMC10531228; doi:10.3390/ijms241813879)
Supplement: Supplementary file 1 [file ijms-24-13879-s001.zip]

Archive with 1 entries (1 files):
- ijms-2580047-supplementary.pdf
